# Supplementary material for: Transcriptome-Wide Identification of m6A Writers, Erasers and Readers and Their Expression Profiles under Various Biotic and Abiotic Stresses in Pinus massoniana Lamb
Source: Int J Mol Sci. 2024 Jul 22;25(14):7987. doi: 10.3390/ijms25147987 (PMC11277107; doi:10.3390/ijms25147987)
Supplement: Supplementary file 1 [file ijms-25-07987-s001.zip › Supplementary Tables.xlsx]

## Sheet: Table S1
Table S1. Sequences feature of m6A pathway genes in Masson pine.
Gene ID	Type	Protein Length (aa)	Relative Molecular Mass (kD)	PI	Subcellular Localization (PSORT)	Protein sequence
PmYTHDF1	Reader	743	80.7	5.61	Nucleus	MAAASAQAAELIHSVDTEATNLLQNLSLDPQAKPADVADATKQESPSPQYVVGEGANGSGDVAGTVPSTDRTSTPVLQDLVLDQNLFYVPNGYAPQAYYYGGYDGPVGEWDDYRYVNADGVEIPASGVYGDNGSVVYHPSFGYAPQVPYGPYSPAGTPVPTMGADGQLYGPQPFQYTGPFYQQPVPPGAQYVHPPTPPLPQGEVSTSTASDQATVDSTNGNANNGNTNGVPLGPRPSYPIPLLPSNGGYGRGILPANHDGIRTVAPWLDGPLVSDGQYRPPTSNPVSSVVSQTTSPGPLGQNMRPLPPVMPHMHGVPHARPPAGMGPGPGFMNRVYTPNRLYPQTSSRSSPGFGTNGFESRPNGRSWNVSDKGRPRGRGNGAMMNSNENLDVLNEQNRG…
PmYTHDF2	Reader	791	86.9	5.62	Nucleus	MAVALHSKQQVEELFQNMDISTKPKPTDAREVPAIDRNNSCTSGSMPSSSEDTNAVDNEGEQALLVEQGAYYPVDNYYGYYSNGYATPGVEWNEHGHFVGADSPDFQYAGIHQENVPLVYYTPGYGYPPPTYNPYNPYIPGAVLGMDSQFLSHQPYYTAPMYQHSVSSPGYFPSLQSGQDVLPAGSPEPGPVVVDTLNANGISVSASTTIPPPVHLGKTIPTHVPFSRGMLPFGTANFDQNTKGSARSCEGQQQSSVSSGQSASQRSTTCTPENPRTMNQGLQLNQQQDASAQGPLQTKVHIPPGKVSSSYNQMKVPVPLVTNSTDFNFTGRGYIGIEKLKQSMQVSRSPINGNSSSDVSSEQNWGPRINRIKNQWISPTGVANTGTEQVIGNNEGYYP…
PmYTHDF3	Reader	628	69.3	6.4	Nucleus	MFYGQNSYPPPTYYYEGYDSPAPEWEEYPRYVNIDGMEIPSPGVYSENGSVLYHAGYAYAPQMAYGPYSPAGTPFPSIRADSQLYGTRQLYTGPFYQQAVPPGVQYISSATPMSQAELSTSVGAEQSTFHGGDGSSANFVNENGMSMPPPRPGYSVAYGSVGRGILHVTNTSPGYQDRRQGYDGIRPSGSWLDSKSDSEGQQRSTSTSVPAVISQQAQALGPFGQNIHRASHVMQGVQQPRPLSGIATAPTFNRVYSPNKIYRHSNNSGRLSPSYGTNGRTWVAVDKSKPRGRRNDSLCDCIGTIDVFSEQNRGPRTRFRNQPTSLGDPLQVEEQILISNGNNEAYNVTVDREQYNSPEFVTKYKDAKFFIIKSYSEDNIHKSIKYGVWASTPNGNKKL…
PmYTHDF4	Reader	679	74.4	5.82	Nucleus	MASEPVVSEMQAEKQVGEMMQNMKIQDSAQASAVETNANIAKEAPGPEGSPSDATSSVTSLGDSTSTKDSELEQENVVENGLYYPPNNYYGFYYPGYEVVGNEWDEHGAYLGMDGLEIPYTGIQAENGPLLYYMPGYGYTQPAYNPYNAYFPGAMVGADGLLAHQPYYPSPMYQQPLTSPAYFQPPVAYGSEVTPAFSWESGLAVADRANGNTYNGIAAGGPRTSHSTAAVPSQVPYSKAIPPARKQNAALDSKGAAQPSEGLQSSHSVSAGQPNIHSIGSQSQSGRPVNKIPSHGSTGQTAALPKGYVPLGKVAGCSNQGKANVLYPNNAADFKPNGHEYLAGDRLKTRAKVNGNGNLDVLNEQNRGPRINKMRNPWLLPDVNTGAHGLVENTENCGP…
PmYTHDF5	Reader	623	69.5	5.61	Nucleus	MAVAVPAKQQVAELMENLKIDDRPDSIDESKPPAKDESPIETTAGPAPSSESAGAKENKPQLDAGEQRPFYPASYYHGYYYPGHEATAKEWDEQARYVGMDGLDMQYPGVAPENGSMVYYTPGYGYPPQTPYNPYNPYIPGAMVGSDGQFIGQRPYYTGPPYQHPVSSGYFQPPVHPSSQEPGSIAAGQAIAGSTVPHKLAEKDGKKVPVHSGGARSQNFRPMSQIQLNQQHGLGARGPMLPKDSMQFRKNFPGFNQGKVMMPFNNNNMVFKPNSRLRGKAYGNHTNENWNFDVLNEQNRGPRTNRPKGYQISSETRNSDCEDGLGNCEMNGNVINREQYNLADFSIEYDDAKFFVIKSYSEDDVHQSIKYSVWASTPNGNKRLDGAYQEAQKISGENN…
PmYTHDF6	Reader	732	79.8	5.42	Nucleus	MVIYMNYASLNQDGRTLHNLSSPGEGDKESRFNEGDTERMISELPSTSHQVSTEGTGLPSTSQHLASTASNGLPSSSQNLASNAGTGLPSASQDPASNAGTGLPSTSHLANTAGTGLPSASQHVENTAGTDLSSASQHLASTAGAGLRSTSQHLSSTAGIGVASSAYIAPNGLPAPQVYFYGGNSPYVPETDGYQHSAFVNDIGYHLPVFQHEVSPLFYPSIDGGYPPQTFYSPGWTSIPTFNTDNIFYGHQFQHPGSIYQQVPYPESQYWPFPSEVPPTEAIMPVLEDLGIHGSYVNSIQFGNNNFFGSRPGFNSYLMPPNGSYVRGFMPTALNNSVPVDAAIHYDSMRPAMAQWMDPRNIGDPQSNGISSGIHSTIGQNFPAIGLPPPQQAVYLPHI…
PmYTHDC1(cpsf30-L1)	Reader	751	83	6.77	Nucleus	MEDPEGALSFDFEGGLEAGSAIPSYTHVLGNSIISDDLNTVTPSNGAAVFDVAGHKPSAQSGGRSFRQTVCRHWLRSLCMKGDDCGFLHQYDKSRMPVCRFFTRFGVCREQDCVYKHTNDEAKECNMYKLGFCPNGPDCRYRHQKMPGPPPPVEEVFQKTQQLAAAMNDAYPNRYPQHKHNNYHQSDRTYSQQPLASASQRLPGSSPVRGDPKNQQKQRIHRLPQHQANQSQGQSLNPMENGLLSQPNTVSAAMPLPQGHSRYFIVKSSNRENLELSVQQGMWATQRNNEAKLNEAFDSCDNVILIFSINRTRHFQGCAKMMSKIGGFVGGGGWKYAHGTAHYGRNFSLKWLKLCELTFQKTRHLRNPYNENLPVKISRDCQELENSIGEQLASLLYLE…
PmYTHDC2(cpsf30-L2)	Reader	750	82.1	6.71	Nucleus	MEEGEGALSFDFEGGLETGAAAGGTSALGPDGTSIVQNPAGPLPVPNSNAGQKISKRNFRQTVCRHWLRGLCMKGDYCGYLHQLDKVRMPICRFFAKCGECREPDCIYKHTNDDIRECNMYKLGFCPNGPDCRYRHVKLPGPPPSIEEVFEKLQQLNPSVNGTYSNRFSQQRHHNHNKEEGPQRKPPVTGVSQKPRATSSLGEDSSSQQQRPTQHHPQEYGSHNQVQPLLENPAGNGLTGQPNRVSSASPLPPGHSRYFIVKSSNLENLELSVQRGIWATHRNNEGKLNEAFDSCDNVILVFSVNGTRHFQGCARMTSKIGGVVGGAGWKYANGTSHYGRNFRLKWLKLCELSFHKTHHLRNPFNENLPVKISRDCQELEVSIGEQLVSLLYLEPDSEL…
PmFIP37	Writer	325	36.8	5.63	Nucleus	MASSPNLDDDDDFGGDYAGNITRGKRPRLDDDEDFKDHVEEDHAPGAATGIVLILRDSLKKCEEECKSYQDKCKHAEDELEKWRSAFRNESFILAGTNPEPGLVVNAIQNLRSSDESLREQLEKAKKREAAFIVNFAKKEQEIAELKTAVRDLKSQLKPPSLKARRLLLDPAIHEEFTRLKNAAEEKDKKIKELEDNLAAVNFTPQSKMGKMLMAKCRTLQEENEEIGILASEGKIHELGLKLNLQKSQNLELKREIQGLLDYMEMLNEGVEKSHEMVNTLKKHLEEKENEIKKLTEGKKQKVGGKDEKKTNDSGNVVDGAKGSR
PmHAKAI1	Writer	575	63.5	6.97	Nucleus	MLQIRLSKGALGSEGGTGTPKISGSDNVTVSCPDHLVLADLPVAKGLASPSNLNLNVKGVKTVGRKRRRRQGDKVHICVICDFPIAIYGRLSPCEHAFCLMCARSEPSCYLCDERIQKIQTIKMLDGIFICGAPHCLRSFLKKYDFEQHLKDVHFDLLMPESEKEVQQKDVSTAKPSVSETQYKQQPLHVESQVLSRSVSAPSLHPSQQVPHAAESSSFRPQPNSVSMSPVTSPPEKQPQLNQSTGFTGTPVTSPPEKQFQFNQSIGSSSGANFQEQKSEHKQTGYQQQFDNHGNTSVSPQQQNQVMPQVSEKQPNQSPRDYYQRHLHGERHHTNSELYQSPHSGQQYIQKQEKQQTDGLYQHNPAYQVLPQRPPMLVSANQPGIPPFPNYPYHMSYPM…
PmHAKAI2	Writer	537	60.6	7.1	Nucleus	MLQIRLSKPSSSEAQGSKPAASSENVRVSCPDYLVLADLPVAKALGGTCSNASVVKFVGRRSSRQLGARVHFCVRCNLPIAIYGRLSPCEHAFCLTCARSDFSCYLCDERIQNIQTIKMLEGIFICAAPHCFKSFLKRMEFELHINETHWDLLQPIVEKNEAQEKDVPKARPDLSDPQLKKQSDSQPRVLSPSPSVSSFQAPEQQHHVSEAHSLQFHPMGVLVTSATFPEERDDKPRDNQSKGSSGTQQQDMKQLSRPQIHHKQSNHHWPHFQQQGYEGNSGDSSQDIYQENQQGFEKPHHQSHQKKHPRYIHGERHATSHEQHLDLHADNQHHWQQEKPCYEDLHQNNAEHQNMHAKQQQKQILTKPAIQPVMPLQYPYHISPVGAQQNYNPQYHPTS…
PmMTA	Writer	784	86.8	6.37	Nucleus	MSKADMHIEGNDELIYLKEKRQKLVERIEDRCIVQDELIYTLDKLVPNLVSSLDLSLRVISAFNGADPNRRVRPHKRHHGGGSGSGVGATGGVLNSEDRNGVSRLDYVNGSEEADIRSRLLRLDDKHEYDASGSHPKALSTVKVMVADVLLDRCPDRTRFPPIDSAAILRKLENGYCTPADKNTLVELGGEVGAIAAVEMALKAFADENAGVDLEEYAVSGKNRIMVLNIDRTRLAKVLPETAQQLNTKNTDNSNGMGAVPVMGTAGGMDLSRAPAGMNSGIPRPDMWAGSGEPHPQGVHGMPVAGPPMFPGSNPAQMMGPRGVHRPMGLMGMPGPGGVPGQGMGFNGHPAMQRPPIGPSTGLIPPPLSSKPRTEEDDLKDIEALLKKKSFRELQKSKT…
PmMTB	Writer	1369	151.5	7.04	Nucleus	MESPESPRDRDRDGEDEDWEVSERRRHRSGRSRRRSNPDESEEWQSGTRRKSGSERGSGKKKTTSSGKAGSGDDDDYDDKGVLGPRSTREEREGDDYVNRGTISDKRDKMDRKSSSGYQDAMAVGGRKGKEESVGAKASSRLEEDERSRRQGGSYSFSDHDRNQSRKGTGRAAKAEAMVKVSSYETSQSKSKGKGDFYRENDPESAQERGLIRQGSDDARYAERNAERKGSGKEKGEGGRGIKHEKEDYEGKSRRWDETDCLRSTPNPHNEDIDADKGERRITRGRDKLGNVRDRENEARNETGEFSSKSKSRFGEAFHDNSKPTRASGREERRIDEVERRTKGRGKSELHVDNVDGIKAINTSRDDKSDDIKDDKQRRMRESMLEEFDSWEKPGGQRQ…
PmMTC	Writer	279	51.1	6.95	Nucleus	MGGGDGHEAKTRDGLEEFLSTGIYRIPNGNALFLDPVRILNTFYSYFSISPSHYYNARALPRPRIESSQNQEEEEDGQNDNKKPQRKRKRKVYTLNEKEQIAEKRHKEIRPFLSSAYEAFFEDPNFSSILKCLKESHGCHVRTDDVLEIADKCRESTASFVEVGKLWQAPLYEMSLYNCARKEPSENGGETVLKQERKSTLPLFNSLVENKSNGDAMAECLCSCYVLPRQSSFLMSDLKQIHQLIPARSSDRYNLILLDPPWENKSVYRRAVYPTLPNRYLFSIPMRKLAHPEGALVALWVTNREKLRMFVEKDLFPAWGVSYAASLYWLKVTEDGHMLSNLDLPHHKPYECILLGYIHKEENATEDEVSHKMPLDKHVIISVPGDHSRKPPIGNLLLD…
PmVIR	Writer	1882	206.3	5.4	Plasma Membrane	MGRPEPCVLFAQSFVHSQLDEHVDEVRFTEPVVISACEFLEQNASPSSPMISLSGASCPQSFALEVFVQCEGEARFRRLCQAFLYSPSSSNMMEVQPVVTNHLVIRGSYRILSLVVYGNTAEELGQFSVEFDLDNSLASLVRSPAEGKIEDLPLALQPVKPTFEESISSLRQLHHTMEPLQVPLVKQILYLSVKIGQMPLDEGSARKLIKVLLSATSPFLSIDSSAAVIKGNHKRNKTIPSDVNSPQIILSNLVETKNELMDLYRKLLSKIDDLQGGNSEHQFEMEKMTQLVTEDLVVNIFQQWFQVDKQSSINGISMLSQIDKMIGGLSTMHLLCTDAEGCRQFVEAGVMQHLVDILQHDSGRSTATTLMVLGVVERACRYAVGCEALLGWLPREGGA…
PmALKBH1	Reader	497	55.2	6.58	Chloroplast	MYQSPQNSPSHGSSNGSRNKNKYEGKKQSSYRSARQDVQLAYSSSSAGNANGSIDNHKMDLQRAAAVFLEWLPSLSSDLCEPCMRLLQERVNGLASGGFGEEKAEFSGHQAHDGISIDGRPASELTQGNRDEDEVNSGRVRFQNSWSDIAQEAEEKHEVLSDEADPSSAASLSGGKKRDLSRDEREYIRFTQLGRKKDFVCIERINGKPVNILEGLELHTGVFSAAEQRRLVAFIYQLQEQGRKKQLRERTYSEPRKWMRGKGRVTIQFGCCYNYAVDKNGNPPGIVRDEEVDPLPPLFKAAIRRLVRWHVLPPSCIPDSCIVNIYDESDCIPPHIDHHDFVRPFCTVSLLSECNIIFGSNLKILGPGEFVGSTAIPLPVGSVLILNGNGADVAKHSVP…
PmALKBH2	Eraser	322	36	4.52	Nucleus	VSDSQDESDSVNFSPAEGGSEYKGDPMKAVLGVSDSQDESDSVNFSPAEGASEDKDLMKAMFGDSDSEDESNSVNFSPPEGGSEDKKVWEEVKGISGLWLCRNFLSPKQQDELLTAIEYEGWFKESSQNQAMRFGDLPEWASKLCGLVQRAICCYDVMCQICNISTACPHEDQKGSPFPPELLWREPLFNQMIANSYQPGEGICAHVDLLRFEDGIAIVSLESSCIMHFTHQSAITKGAQCTQQPCDIIQNLVESKTDRNTDLASKIPVLLMPGDLILMSEEARYNWLHEINRKTGYQIWNGEEIPQSRRISITLRRLCQTK
PmALKBH3	Eraser	289	33.1	9.35	Nucleus	MNSSSKNNTNNKEEKTWIDLGNGSELVYFPRLFPHAQSLEWLNYLDQHIPWTRPSLFIFGRTCSQPRETCYVSKSGLPAYKYSGYEPVIHSWDDYPPLKDILQAVHEALPGSTFNSLLLNRYKHGGDYVGWHSDNEVLYGPTPTIASVTFGAEREFLLRKKKTKISKGEGVQALNNGVETKEDKKIKHSESEVQGTIAQMSAVSTIPLCTKRAFQSNTVNVFEKLKTNRGDSHSQVSQVYKDRYSFMLKHGSLFVMKGYTQRDWEHSVPKRMKLPGLRINLTFRYVRES
PmALKBH4	Eraser	391	43.8	7.19	Nucleus	MEISRVKFTQPKSVGGLSHPTPHLYVANCGPAVGLSLERIASAFGTFGAVIGVQVADESGTRVVVTFRGIASAQAAKEAWDGTPCSYLDARVLHMQYSVPQAPCQVEDTLPVFRVSSEMGIPGIFLIHDFVSEQEEHELLAAVDERPWQGLMKRRVQHYGYEFMYKTRNVDTKQYLGQLPVFLSELLKRMALLPEVNQAENSLPLDQLTVNEYPAGVGLSPHIDTHSAFQGCILSLSLASPCVMEFRKYTNGASSSRKMDIGFACGGLDNDISGMIGTAGKQQQISKQRPYFERKAIFLPPRSLLVLSEEARYAWHHYIPHHKVDIINGEMIHRSMRRVSFTFRKVRFGPCNCRFQEYCDSQSEVMNSLRQPELKTANNREQKQGITCLEE
PmALKBH5	Eraser	365	40.7	5.78	Cytoskeleton	MGYSESLQGDADRTEFRKAEKRYKLYKAVRGSIPRERAPPTDLSDVVDFRKILDLFNETGATPPGIAKLEQDQFDRTVFTVAERPGFFFIPGALSMEDQFLWIKESLVTFPQPPNRTNHNAFHGSIHNLWSAAQNQKVLVEAGNLNSGVETDSQSNTIIKGPNGSSWVFMDEKDLKEKKAKPGFPLKAIAASMLLRKLRWATLGLQFDWSERNYDVSLPHAKIPDALSRLAKQLAMPAMENAEFCAEAAIINYFASDDMLGGHLDDMEADLSKPIVSISLGCKAVFLLGGESRQDPPIAMFLRSGDAVLMSGPARQCFHGVPRIFTDPENCDVPAFQSKFLDSSDTPFVDYIKGSRININIRQVY
PmALKBH6	Eraser	268	30	5.69	Cytosol	MEDYEQNRLEKFIIGSLPTIAYIPDFITEAEQNHLLQQINSAPMSKWKTLKNRRLQNWGGVVHEKGLLPQALPSWLSIITQKICDWTGLFPSPINHVLINEYLPGQGIMPHQDGPAYFPVVAILSLGSPAVMTFTPHPKLITLQHNGKNENFQTKSDGSQEDIGHKDNYMSLSAVLLPRSLLIFKDSAYEDYLHGIEDCTVHQFDEAINIDAVSGDTSNSTCVADFTTNDDIDIEAPAKNRSTISRTGTRVSLTCRLVPKVLKNLIKL
PmALKBH7	Eraser	666	72.7	7.6	Nucleus	MPSAVREAKGNGTKSNQNGSITARKTMIDERDVFISWIRGEFAAANAIIDALCNHLRSVGEAGEYESVMACIQQRRYNWISILQMQHYYSVADVALALQQVTSAKKHRKPNKNGALRSSQPPLQLNNASPDVDQREIQSGGEKDLLNNGVFVDASENSQSTNDQSSTDATENLDGGHKERESGDSELSVKQEDDEYRQAMVKTTESFMANELVDGQLVNITKGLKLHENIFDSSELSRLTSFICDLQVAGQQGKLRGQTFITSKRPMKGNGREMIQLGVPVTVKHLKDQDANETPKDVVEPIPTILEAIIDRLIRWNLISGTRRPDSCVINFFNEGDYSQPHMHPYHFERPFYTLSLLSECTMVFGRVISMDHPGDYSGPFKHSLVAGSLLAMQGNSVD…

## Sheet: Table S2
Table S2. Member of the YTHDC subfamily in P. tabuliformis
Gene ID	Species	Subgroup	Protein sequence
PtJG00490	Pinus tabuliformis	DCA	MEDPEGALSFDFEGGLEAGPAIPSYTHVLGNSIISDDLNTVTPSNGAAVFDVSGHKPSAQSGGRSFRQTVCRHWLRSLCMKGDDCGFLHQYDKSRMPVCRFFTRFGVCREQDCVYKHTNDEAKECNMYKLGFCPNGPDCRYRHQKMPGPPPPVEEVFQKTQQLAAAMNDAYPNKYPQHKHNNYHQSDRTYSQQPLASASQRLPGSSPVRGDPKNQQKQRIHRLPQHQANQSQGQSLNPMENGLLSQPNTVSAAMPLPQGHSRYFIVKSSNRENLELSVQQGMWATQRNNEAKLNEAFDSCDNVILIFSINRTRHFQGCAKMMSKIGGFVGGGGWKYAHGTAHYGRNFSLKWLKLCELTFQKTRHLRNPYNENLPVKISRDCQELENSIGEQLASLLYLE…
Pt9G38980	Pinus tabuliformis	DCA	MEEGEGALSFDFEGGLETGAAAGGTSALGPDGTSIVQNPAGPLPVPNSNAGQKISKRNFRQTVCRHWLRGLCMKGDYCGYLHQLDKVRMPICRFFAKCGECREPDCIYKHTNDDIRECNMYKLGFCPNGPDCRYRHVKLPGPPPSIEEVFEKLQQLNPSVNGTYSNRFSQQRHHNHNKEEGPQRKPPVTGVSQKPRATSSLGEDSSSQQQRPTQHHPQEYGSHNQVQPLLENPAGNGLTGQPNRVSSASPLPPGHSRYFIVKSSNLENLELSVQRGIWATHRNNEGKLNEAFDSCDNVILVFSVNGTRHFQGCARMTSKIGGVVGGAGWKYANGTSHYGRNFRLKWLKLCELSFHKTHHLRNPFNENLPVKISRDCQELEVSIGEQLVSLLYLEPDSEL…

## Sheet: Table S3
Table S3. Primers information for qPCR analysis in this study.
Gene	Forward Primer (5'-3')	Reverse Primer (5'-3')
PmYTHDF1-QF	GTGCCTTCAACTGATAGGA
PmYTHDF1-QR	CCAACAGGACCATCGTAA
PmYTHDF2-QF	GTGCTCAAGGTCCACTTC
PmYTHDF2-QR	CAGTTTCTCAATGCCTATGT
PmYTHDF3-QF	TGATTCCCTCTGTGATTGC
PmYTHDF3-QR	CTTCATTGTTTCCGTTGG
PmYTHDF4-QF	GAGAAACAGGTAGGCGAAAT
PmYTHDF4-QR	AAGAAGTGGCATCAGAAGG
PmYTHDF5-QF	TAGATGGAGCATACCAAGAA
PmYTHDF5-QR	TGTGCCACTTTACAGGGA
PmYTHDF6-QF	AGGCTGAGGGACAAAGTG
PmYTHDF6-QR	CTGGTTGCCATTAGGTGT
PmYTHDC1-QF	GCAAATCAAGGCAGAGGC
PmYTHDC1-QR	ATCACCACCAACCATAACAG
PmYTHDC2-QF	ACTGTCAGGAATTGGAGGTT
PmYTHDC2-QR	TTGTCTTCAAAGGGAACGA

## Sheet: Table S4
Table S4. TPM value of m6A regulatory protein in the transcriptome MK27-1, MK30-1, MK94-1 of Masson pine clones
Gene ID	MK27-1_tpm	MK27-2_tpm	MK27-3_tpm	MK30-1_tpm	MK30-2_tpm	MK30-3_tpm	MK94-1_tpm	MK94-2_tpm	MK94-3_tpm
PmFIP37	46.301	47.52	48.133	50.404	51.016	51.431	49.387	48.166	45.609
PmHAKAI1	16.886	16.573	17.206	16.417	16.416	16.606	16.914	16.96	20.714
PmHAKAI2	17.334	15.211	18.006	17.063	17.639	16.001	15.498	16.778	17.009
PmMTA	34.955	35.784	37.048	37.206	36.407	37.59	33.322	32.231	32.985
PmMTB	48.849	43.942	49.703	44.947	47.117	50.967	34.199	32.859	34.108
PmMTC	8.5	10.164	10.19	7.695	8.901	9.095	6.364	5.904	8.083
PmVIR	40.533	36.294	42.736	33.354	35.011	34.814	25.654	25.566	25.072
PmALKBH1	44.428	42.62	41.211	40.259	41.458	41.561	40.595	40.949	39.544
PmALKBH2	17.262	18.717	17.567	19.077	18.433	19.774	17.701	17.078	16.747
PmALKBH3	3.909	3.179	2.72	3.821	4.294	3.358	5.567	6.051	6.685
PmALKBH4	2.743	2.653	2.674	2.687	2.787	3.087	2.075	2.038	2.152
PmALKBH5	4.557	3.671	4.588	4.451	4.493	4.335	4.288	4.102	4.896
PmALKBH6	6.463	10.129	6.814	7.654	7.888	7.402	8.458	6.624	6.673
PmALKBH7	3.907	5.792	3.757	2.323	1.223	2.136	4.946	4.168	4.069
PmYTHDF1	219.196	209.223	225.001	198.557	205.888	202.786	170.295	177.04	172.238
PmYTHDF2	38.699	36.637	36.844	37.165	35.39	37.03	33.815	33.661	34.991
PmYTHDF3	23.857	22.223	22.411	23.768	22.632	21.476	21.621	18.782	22.28
PmYTHDF4	80.661	74.258	85.847	78.414	76.288	73.773	78.023	75.739	74.831
PmYTHDF5	117.021	106.172	126.443	127.869	135.189	120.437	138.666	139.803	137.16
PmYTHDF6	13.371	13.299	13.264	12.933	13.635	12.204	12.091	13.079	13.799
PmYTHDC1	18.357	17.552	20.057	22.492	19.978	21.834	19.316	18.651	19.101
PmYTHDC2	20.936	21.034	21.161	25.053	23.103	22.584	17.617	17.895	18.215
